# Supplementary material for: No male mate choice for female boldness in a bi-parental West African cichlid, the rainbow krib (Pelvicachromis pulcher)
Source: PeerJ. 2018 Aug 9;6:e5373. doi: 10.7717/peerj.5373 (PMC6087618; doi:10.7717/peerj.5373)
Supplement: Data S2 [file peerj-06-5373-s002.xlsx]

## Sheet: mate choice data
block	test_series	day	day_trial_number	male_ID	female_dyad_ID	female_ID	male_side_bias	male_strength_of_preference	male_preference	male_choosiness	female_behavioural_level	female_behavioural_level_classification	female_inconsistency	female_consistency_classification	female_level_consistency_combination	male_behavioural_level_first_boldness_test	male_behavioural_level_second_boldness_test	male_behavioural_level_mean	male_inconsistency	similiarity_level	similarity_consistency	relative_similarity_level_for_bold_female_male_firstAPR	relative_similarity_level_for_bold_female_male_secondAPR	relative_similarity_level_for_bold_female_male_meanAPR	relative_similarity_consistency_for_bold_female	within_dyad_behavioural_contrast_level	within_dyad_behavioural_contrast_consistency	within_dyad_total_behavioural_contrast_level_plus_consistency	within_dyad_behavioural_contrast_relative_similarity_consistency_plus_level_male_firstAPR	within_dyad_behavioural_contrast_relative_similarity_consistency_plus_level_male_secondAPR	within_dyad_behavioural_contrast_relative_similarity_consistency_plus_level_male_meanAPR	comment
1	1	9	1	m0g0ggg	D_1	f00gp00	0.3106	0.4913	non-preferred	0.0175	383.61	bold	1396.68	inconsistent	bold-inconsistent	524.7	597.7	1205.53	1361.61	821.92	35.07	256.95	256.95	256.95	335.28	256.95	405.42	662.37	592.23	592.23	592.23
1	1	9	1	m0g0ggg	D_1	f00p0pg	0.3106	0.5087	preferred	0.0175	126.66	shy	991.26	consistent	shy-consistent	524.7	597.7	1205.53	1361.61	1078.87	370.35	256.95	256.95	256.95	335.28	256.95	405.42	662.37	592.23	592.23	592.23
1	1	9	2	m00g0pg	D_2	f0000pg	0.6102	0.896	preferred	0.7921	729.9	bold	207.81	consistent	bold-consistent	87.7	599.4	669.17	1163.01	60.73	955.2	-534.22	534.22	412.75	-580.57	534.22	580.57	1114.79	1114.79	46.35	993.32
1	1	9	2	m00g0pg	D_2	fg0g000	0.6102	0.104	non-preferred	0.7921	195.68	shy	788.38	inconsistent	shy-inconsistent	87.7	599.4	669.17	1163.01	473.49	374.63	-534.22	534.22	412.75	-580.57	534.22	580.57	1114.79	1114.79	46.35	993.32
1	1	9	3	mbbb0b0	D_3	f00g0p0	0.585	0.4253	non-preferred	0.1494	2554.38	bold	392.19	consistent	bold-consistent	181.7	599.4	595.47	827.58	1958.91	435.39	-2351.38	-738.86	-1566.44	-236.6	2351.38	236.6	2587.98	2587.98	975.46	1803.04
1	1	9	3	mbbb0b0	D_3	f0b000b	0.585	0.5747	preferred	0.1494	203	shy	628.79	inconsistent	shy-inconsistent	181.7	599.4	595.47	827.58	392.47	198.79	-2351.38	-738.86	-1566.44	-236.6	2351.38	236.6	2587.98	2587.98	975.46	1803.04
1	1	9	4	m0g00gb	D_4	f0ppb00	0.6129	0.5661	preferred	0.1323	2060.69	bold	167.12	inconsistent	bold-inconsistent	885.1	597.6	1080.18	390.09	980.52	222.97	-1141.88	-361.7	-751.79	149.29	1209.24	149.29	1358.53	992.59	212.41	901.08
1	1	9	4	m0g00gb	D_4	f0p0pp0	0.6129	0.4339	non-preferred	0.1323	851.45	shy	17.83	consistent	shy-consistent	885.1	597.6	1080.18	390.09	228.73	372.26	-1141.88	-361.7	-751.79	149.29	1209.24	149.29	1358.53	992.59	212.41	901.08
1	1	9	5	m0pg00p	D_5	fg0000p	0.3381	0.486	non-preferred	0.028	155.44	bold	301.17	consistent	bold-consistent	798	572.3	1485.71	1375.5	1330.27	1074.33	56.12	56.12	56.12	-3.7	56.12	3.7	59.82	52.42	52.42	59.82
1	1	9	5	m0pg00p	D_5	f0g0g00	0.3381	0.514	preferred	0.028	99.32	shy	304.87	inconsistent	shy-inconsistent	798	572.3	1485.71	1375.5	1386.39	1070.63	56.12	56.12	56.12	-3.7	56.12	3.7	59.82	52.42	52.42	59.82
1	1	9	6	mggg0g0	D_6	fpp00p0	0.1731	0.5621	preferred	0.1242	1433.69	bold	1017.07	inconsistent	bold-inconsistent	473.9	552.2	686.26	424.78	747.43	592.29	-413.59	-413.59	-413.59	-184.37	413.59	1000.21	1413.8	597.96	597.96	597.96
1	1	9	6	mggg0g0	D_6	f00p0g0	0.1731	0.4379	non-preferred	0.1242	1020.1	shy	16.86	consistent	shy-consistent	473.9	552.2	686.26	424.78	333.84	407.92	-413.59	-413.59	-413.59	-184.37	413.59	1000.21	1413.8	597.96	597.96	597.96
1	1	10	1	m00gb0g	D_7	f0p0b0p	0.5773	0.7573	preferred	0.5146	1282.03	bold	338.99	consistent	bold-consistent	613.4	511.6	750.94	274.99	531.1	64	-239.55	310.43	35.44	79.62	1097.63	79.62	1177.25	159.93	390.05	115.06
1	1	10	1	m00gb0g	D_7	f0g000g	0.5773	0.2427	non-preferred	0.5146	184.4	shy	418.61	inconsistent	shy-inconsistent	613.4	511.6	750.94	274.99	566.54	143.62	-239.55	310.43	35.44	79.62	1097.63	79.62	1177.25	159.93	390.05	115.06
1	1	10	2	m00pgp0	D_8	f0bp000	0.0192	0.5285	preferred	0.057	1504.23	bold	325.11	inconsistent	bold-inconsistent	810.5	535.2	486.09	648.74	1018.14	323.63	-519.39	-519.39	-519.39	166.87	519.39	166.87	686.26	352.52	352.52	686.26
1	1	10	2	m00pgp0	D_8	f0000pb	0.0192	0.4715	non-preferred	0.057	984.84	shy	158.24	consistent	shy-consistent	810.5	535.2	486.09	648.74	498.75	490.5	-519.39	-519.39	-519.39	166.87	519.39	166.87	686.26	352.52	352.52	686.26
1	1	10	3	m0g0g0g	D_9	f000bp0	0.2138	0.4104	non-preferred	0.1792	1041.55	bold	83.11	consistent	bold-consistent	1865.1	568.9	2341.21	952.18	1299.66	869.07	47.95	47.95	47.95	-22.86	47.95	22.86	70.81	25.09	25.09	70.81
1	1	10	3	m0g0g0g	D_9	f00b00g	0.2138	0.5896	preferred	0.1792	993.6	shy	105.97	inconsistent	shy-inconsistent	1865.1	568.9	2341.21	952.18	1347.61	846.21	47.95	47.95	47.95	-22.86	47.95	22.86	70.81	25.09	25.09	70.81
1	1	10	4	m000ppg	D_10	f000g0g	0.228	0.2534	non-preferred	0.4932	344.25	bold	709.56	consistent	bold-consistent	451	565.9	976.68	1051.27	632.43	341.71	299.37	299.37	299.37	-316.16	299.37	316.16	615.53	16.79	16.79	615.53
1	1	10	4	m000ppg	D_10	f00gg00	0.228	0.7466	preferred	0.4932	44.88	shy	1025.72	inconsistent	shy-inconsistent	451	565.9	976.68	1051.27	931.8	25.55	299.37	299.37	299.37	-316.16	299.37	316.16	615.53	16.79	16.79	615.53
1	1	10	5	m0pp0g0	D_11	f0g00b0	0.7332	0.4998	non-preferred	0.0005	1862.95	bold	158.15	consistent	bold-consistent	806.3	597	1044.09	475.49	818.87	317.34	-996.76	-45.78	-521.27	-145.65	1116.46	489.03	1605.49	1142.41	191.43	666.92	no_male_boldness_typing
1	1	10	5	m0pp0g0	D_11	f00g00p	0.7332	0.5002	preferred	0.0005	746.49	shy	647.18	inconsistent	shy-inconsistent	806.3	597	1044.09	475.49	297.6	171.69	-996.76	-45.78	-521.27	-145.65	1116.46	489.03	1605.49	1142.41	191.43	666.92	no_male_boldness_typing
1	2	12	1	mpg000p	D_1	f00gp00	0.6413	0.5721	preferred	0.1442	1780.29	bold	1396.68	inconsistent	bold-inconsistent	370	594.5	1203.55	1667.03	576.75	270.35	-662.37	662.37	-491.12	405.42	662.37	405.42	1067.79	256.95	1067.79	896.54
1	2	12	1	mpg000p	D_1	f00p0pg	0.6413	0.4279	non-preferred	0.1442	1117.92	shy	991.26	consistent	shy-consistent	370	594.5	1203.55	1667.03	85.63	675.77	-662.37	662.37	-491.12	405.42	662.37	405.42	1067.79	256.95	1067.79	896.54
1	2	12	2	m00b0gg	D_2	fg0g000	0.7324	0.312	non-preferred	0.3761	984.06	bold	788.38	inconsistent	bold-inconsistent	923.2	568.7	1279.49	712.6	295.43	75.78	340.23	461.97	461.97	429.01	461.97	580.57	1042.54	769.24	890.98	890.98	no_male_boldness_typing
1	2	12	2	m00b0gg	D_2	f0000pg	0.7324	0.688	preferred	0.3761	522.09	shy	207.81	consistent	shy-consistent	923.2	568.7	1279.49	712.6	757.4	504.79	340.23	461.97	461.97	429.01	461.97	580.57	1042.54	769.24	890.98	890.98	no_male_boldness_typing
1	2	12	3	m0bb0p0	D_3	f00g0p0	0.4424	0.5126	preferred	0.0251	2162.19	bold	392.19	consistent	bold-consistent	674.3	498.6	1038.84	729.18	1123.35	336.99	-1330.4	-187.12	-916.3	-236.6	1330.4	236.6	1567	1567	423.72	1152.9
1	2	12	3	m0bb0p0	D_3	f0b000b	0.4424	0.4874	non-preferred	0.0251	831.79	shy	628.79	inconsistent	shy-inconsistent	674.3	498.6	1038.84	729.18	207.05	100.39	-1330.4	-187.12	-916.3	-236.6	1330.4	236.6	1567	1567	423.72	1152.9
1	2	12	4	m0gg00b	D_4	f0ppb00	0.7755	0.4605	non-preferred	0.079	1893.57	bold	167.12	inconsistent	bold-inconsistent	152.1	597.5	804.26	1304.38	1089.31	1137.26	-1024.29	150.05	-1024.29	149.29	1024.29	149.29	1173.58	875	299.34	1173.58
1	2	12	4	m0gg00b	D_4	f0p0pp0	0.7755	0.5395	preferred	0.079	869.28	shy	17.83	consistent	shy-consistent	152.1	597.5	804.26	1304.38	65.02	1286.55	-1024.29	150.05	-1024.29	149.29	1024.29	149.29	1173.58	875	299.34	1173.58
1	2	12	5	m0p0gp0	D_5	fg0000p	0.2344	0.5475	preferred	0.095	456.61	bold	301.17	consistent	bold-consistent	115.5	599.4	647.13	1063.28	190.52	762.11	-52.42	52.42	52.42	-3.7	52.42	3.7	56.12	56.12	48.72	56.12
1	2	12	5	m0p0gp0	D_5	f0g0g00	0.2344	0.4525	non-preferred	0.095	404.19	shy	304.87	inconsistent	shy-inconsistent	115.5	599.4	647.13	1063.28	242.94	758.41	-52.42	52.42	52.42	-3.7	52.42	3.7	56.12	56.12	48.72	56.12
1	2	12	6	m0gb0g0	D_6	f00p0g0	0.7148	0.6905	preferred	0.381	1003.24	bold	16.86	consistent	bold-consistent	297.1	598.3	801.52	1008.76	201.72	991.9	-586.62	586.62	183.18	-983.59	586.62	1000.21	1586.83	1570.21	396.97	1166.77
1	2	12	6	m0gb0g0	D_6	fpp00p0	0.7148	0.3095	non-preferred	0.381	416.62	shy	1017.07	inconsistent	shy-inconsistent	297.1	598.3	801.52	1008.76	384.9	8.31	-586.62	586.62	183.18	-983.59	586.62	1000.21	1586.83	1570.21	396.97	1166.77
1	2	13	1	m0p00gp	D_7	f0p0b0p	0.2493	0.2536	non-preferred	0.4929	943.04	bold	338.99	consistent	bold-consistent	74.1	599.4	973.23	1798.28	30.19	1459.29	-340.03	340.03	340.03	-79.62	340.03	79.62	419.65	419.65	260.41	419.65
1	2	13	1	m0p00gp	D_7	f0g000g	0.2493	0.7464	preferred	0.4929	603.01	shy	418.61	inconsistent	shy-inconsistent	74.1	599.4	973.23	1798.28	370.22	1379.67	-340.03	340.03	340.03	-79.62	340.03	79.62	419.65	419.65	260.41	419.65
1	2	13	2	m0gg0b0	D_8	f0bp000	0.5365	0.4957	non-preferred	0.0085	1179.12	bold	325.11	inconsistent	bold-inconsistent	329.7	561.4	501.77	344.1	677.35	18.99	-36.04	-36.04	-36.04	166.87	36.04	166.87	202.91	130.83	130.83	202.91
1	2	13	2	m0gg0b0	D_8	f0000pb	0.5365	0.5043	preferred	0.0085	1143.08	shy	158.24	consistent	shy-consistent	329.7	561.4	501.77	344.1	641.31	185.86	-36.04	-36.04	-36.04	166.87	36.04	166.87	202.91	130.83	130.83	202.91
1	2	13	3	mp000gp	D_9	f000bp0	0.4462	0.5268	preferred	0.0536	1124.66	bold	83.11	consistent	bold-consistent	590.2	580.5	375.29	429.82	749.37	346.71	-25.09	-25.09	-25.09	-22.86	25.09	22.86	47.95	47.95	47.95	47.95
1	2	13	3	mp000gp	D_9	f00b00g	0.4462	0.4732	non-preferred	0.0536	1099.57	shy	105.97	inconsistent	shy-inconsistent	590.2	580.5	375.29	429.82	724.28	323.85	-25.09	-25.09	-25.09	-22.86	25.09	22.86	47.95	47.95	47.95	47.95
1	2	13	4	mp000pg	D_10	f00gg00	0.4279	0.6913	preferred	0.3827	1070.6	bold	1025.72	inconsistent	bold-inconsistent	519.4	585.3	530.79	22.87	539.82	1002.85	-16.79	-16.79	-16.79	-316.16	16.79	316.16	332.95	332.95	332.95	332.95	no_male_boldness_typing
1	2	13	4	mp000pg	D_10	f000g0g	0.4279	0.3087	non-preferred	0.3827	1053.81	shy	709.56	consistent	shy-consistent	519.4	585.3	530.79	22.87	523.03	686.69	-16.79	-16.79	-16.79	-316.16	16.79	316.16	332.95	332.95	332.95	332.95	no_male_boldness_typing
1	2	13	5	m0bg0g0	D_11	f0g00b0	0.7156	0.437	non-preferred	0.1261	1704.8	bold	158.15	consistent	bold-consistent	1845.3	555.1	1643.98	402.62	60.82	244.47	311.13	-213.13	189.49	0.09	311.13	489.03	800.16	311.22	213.04	189.58	no_male_boldness_typing
1	2	13	5	m0bg0g0	D_11	f00g00p	0.7156	0.563	preferred	0.1261	1393.67	shy	647.18	inconsistent	shy-inconsistent	1845.3	555.1	1643.98	402.62	250.31	244.56	311.13	-213.13	189.49	0.09	311.13	489.03	800.16	311.22	213.04	189.58	no_male_boldness_typing
2	1	9	1	mpp0p0p	D_12	f0g000p	0.6724	0.5951	preferred	0.1903	180.65	bold	1075.74	inconsistent	bold-inconsistent	635.8	596.1	1050.93	830.2	870.28	245.54	51.58	51.58	51.58	-65	51.58	426.08	477.66	13.42	13.42	116.58
2	1	9	1	mpp0p0p	D_12	f000bg0	0.6724	0.4049	non-preferred	0.1903	129.07	shy	649.66	consistent	shy-consistent	635.8	596.1	1050.93	830.2	921.86	180.54	51.58	51.58	51.58	-65	51.58	426.08	477.66	13.42	13.42	116.58
2	1	9	2	m000bgg	D_13	f0b0b00	0.7035	0.1608	non-preferred	0.6784	683.21	bold	561.09	inconsistent	bold-inconsistent	870.3	568.4	950.02	159.4	266.81	401.69	429.35	429.35	429.35	-300.91	429.35	300.91	730.26	128.44	128.44	730.26
2	1	9	2	m000bgg	D_13	f0g0p00	0.7035	0.8392	preferred	0.6784	253.86	shy	260.18	consistent	shy-consistent	870.3	568.4	950.02	159.4	696.16	100.78	429.35	429.35	429.35	-300.91	429.35	300.91	730.26	128.44	128.44	730.26
2	1	9	3	m000ggb	D_14	f00b0p0	0.4963	0.5974	preferred	0.1949	77.61	bold	662.07	consistent	bold-consistent	264.6	597.9	909.38	1289.57	831.77	627.5	55.68	55.68	55.68	-58.36	55.68	58.36	114.04	2.68	2.68	114.04
2	1	9	3	m000ggb	D_14	f00p0b0	0.4963	0.4026	non-preferred	0.1949	21.93	shy	720.43	inconsistent	shy-inconsistent	264.6	597.9	909.38	1289.57	887.45	569.14	55.68	55.68	55.68	-58.36	55.68	58.36	114.04	2.68	2.68	114.04
2	1	9	4	m00gbg0	D_15	f0gb000	0.2326	0.643	preferred	0.2861	3356.15	bold	1332.74	inconsistent	bold-inconsistent	856.7	588.2	1291.33	869.17	2064.83	463.57	-1444.17	-1444.17	-1444.17	149.39	1444.17	1076.53	2520.7	1294.78	1294.78	1593.56
2	1	9	4	m00gbg0	D_15	f00pb00	0.2326	0.357	non-preferred	0.2861	1911.98	shy	256.21	consistent	shy-consistent	856.7	588.2	1291.33	869.17	620.66	612.96	-1444.17	-1444.17	-1444.17	149.39	1444.17	1076.53	2520.7	1294.78	1294.78	1593.56
2	1	9	5	mg0gg0g	D_16	f000p0b	0.6841	0.5111	preferred	0.0222	143.92	bold	24.77	consistent	bold-consistent	1053.7	576.8	1494.35	881.31	1350.43	856.54	57.33	57.33	57.33	-221.65	57.33	221.65	278.98	164.32	164.32	278.98
2	1	9	5	mg0gg0g	D_16	f00p00b	0.6841	0.4889	non-preferred	0.0222	86.59	shy	246.42	inconsistent	shy-inconsistent	1053.7	576.8	1494.35	881.31	1407.76	634.89	57.33	57.33	57.33	-221.65	57.33	221.65	278.98	164.32	164.32	278.98
2	1	9	6	mg000bg	D_17	f0p0b00	0.3426	0.574	preferred	0.148	302.76	bold	5.5	consistent	bold-consistent	688.7	596.6	1077.74	778.18	774.98	772.68	232.2	232.2	232.2	-153.92	232.2	153.92	386.12	78.28	78.28	386.12
2	1	9	6	mg000bg	D_17	f00g0gp	0.3426	0.426	non-preferred	0.148	70.56	shy	159.42	inconsistent	shy-inconsistent	688.7	596.6	1077.74	778.18	1007.18	618.76	232.2	232.2	232.2	-153.92	232.2	153.92	386.12	78.28	78.28	386.12
2	1	10	1	m0g00bb	D_18	fg0b000	0.4401	0.445	non-preferred	0.11	846.3	bold	459.26	inconsistent	bold-inconsistent	253.5	591	408.66	310.42	437.64	148.84	-475.47	145.37	-165.05	-99.03	710.23	198.65	908.88	574.5	46.34	264.08	no_male_boldness_typing
2	1	10	1	m0g00bb	D_18	f000g0p	0.4401	0.555	preferred	0.11	136.07	shy	260.61	consistent	shy-consistent	253.5	591	408.66	310.42	272.59	49.81	-475.47	145.37	-165.05	-99.03	710.23	198.65	908.88	574.5	46.34	264.08	no_male_boldness_typing
2	1	10	2	m0g0gb0	D_19	f00g0b0	0.7749	0.3734	non-preferred	0.2532	104.21	bold	6.82	consistent	bold-consistent	1471.4	590.3	1115.59	711.61	1011.38	704.79	66.67	66.67	66.67	-37.8	66.67	37.8	104.47	28.87	28.87	104.47	no_male_boldness_typing
2	1	10	2	m0g0gb0	D_19	f000pg0	0.7749	0.6266	preferred	0.2532	37.54	shy	44.62	inconsistent	shy-inconsistent	1471.4	590.3	1115.59	711.61	1078.05	666.99	66.67	66.67	66.67	-37.8	66.67	37.8	104.47	28.87	28.87	104.47	no_male_boldness_typing
2	1	10	3	m00p0bp	D_20	f0g0b00	0.4088	0.4535	non-preferred	0.0931	629.65	bold	614.65	inconsistent	bold-inconsistent	383.3	579.2	756.89	747.26	127.24	132.61	97.1	589.88	589.88	255.52	589.88	255.52	845.4	352.62	845.4	845.4
2	1	10	3	m00p0bp	D_20	f0p000g	0.4088	0.5465	preferred	0.0931	39.77	shy	359.13	consistent	shy-consistent	383.3	579.2	756.89	747.26	717.12	388.13	97.1	589.88	589.88	255.52	589.88	255.52	845.4	352.62	845.4	845.4
2	1	10	4	mb0g00g	D_21	fb00g00	0.3948	0.4316	non-preferred	0.1368	1500.86	bold	38.67	inconsistent	bold-inconsistent	66.7	542.7	759.41	1385.35	741.46	1346.68	-181.82	84.26	-181.82	13.81	181.82	13.81	195.63	168.01	98.07	195.63
2	1	10	4	mb0g00g	D_21	f0pb000	0.3948	0.5684	preferred	0.1368	1319.04	shy	24.86	consistent	shy-consistent	66.7	542.7	759.41	1385.35	559.64	1360.49	-181.82	84.26	-181.82	13.81	181.82	13.81	195.63	168.01	98.07	195.63
2	1	10	5	mg0gb00	D_22	fb0000b	0.3872	0.1632	non-preferred	0.6736	186.68	bold	352.16	inconsistent	bold-inconsistent	939.7	571	987.4	95.39	800.72	256.77	72.48	72.48	72.48	-182.58	72.48	330.96	403.44	110.1	110.1	255.06
2	1	10	5	mg0gb00	D_22	f0bg000	0.3872	0.8368	preferred	0.6736	114.2	shy	21.2	consistent	shy-consistent	939.7	571	987.4	95.39	873.2	74.19	72.48	72.48	72.48	-182.58	72.48	330.96	403.44	110.1	110.1	255.06
2	2	12	1	m0gb00b	D_12	f0g000p	0.6448	0.5148	preferred	0.0295	1256.39	bold	1075.74	inconsistent	bold-inconsistent	194.5	449.4	492.27	595.5	764.12	480.24	-477.66	-455.08	-477.66	-426.08	477.66	426.08	903.74	903.74	881.16	903.74
2	2	12	1	m0gb00b	D_12	f000bg0	0.6448	0.4852	non-preferred	0.0295	778.73	shy	649.66	consistent	shy-consistent	194.5	449.4	492.27	595.5	286.46	54.16	-477.66	-455.08	-477.66	-426.08	477.66	426.08	903.74	903.74	881.16	903.74
2	2	12	2	m0ggb00	D_13	f0g0p00	0.545	0.8876	preferred	0.7753	514.04	bold	260.18	consistent	bold-consistent	347.3	593.2	785.5	876.5	271.46	616.32	58.34	391.92	391.92	-300.91	391.92	300.91	692.83	242.57	91.01	692.83
2	2	12	2	m0ggb00	D_13	f0b0b00	0.545	0.1124	non-preferred	0.7753	122.12	shy	561.09	inconsistent	shy-inconsistent	347.3	593.2	785.5	876.5	663.38	315.41	58.34	391.92	391.92	-300.91	391.92	300.91	692.83	242.57	91.01	692.83
2	2	12	3	mb0bb0b	D_14	f00p0b0	0.2806	0.4718	non-preferred	0.0564	742.36	bold	720.43	inconsistent	bold-inconsistent	260.4	582	555.63	590.56	186.73	129.87	-2.68	2.68	-2.68	-58.36	2.68	58.36	61.04	61.04	55.68	61.04
2	2	12	3	mb0bb0b	D_14	f00b0p0	0.2806	0.5282	preferred	0.0564	739.68	shy	662.07	consistent	shy-consistent	260.4	582	555.63	590.56	184.05	71.51	-2.68	2.68	-2.68	-58.36	2.68	58.36	61.04	61.04	55.68	61.04
2	2	12	4	mg0g00b	D_15	f00pb00	0.3757	0.0791	non-preferred	0.8418	2168.19	bold	256.21	consistent	bold-consistent	354.9	583.4	677.56	645.35	1490.64	389.14	-144.78	-144.78	-144.78	298.25	144.78	1076.53	1221.31	153.47	153.47	443.03
2	2	12	4	mg0g00b	D_15	f0gb000	0.3757	0.9209	preferred	0.8418	2023.41	shy	1332.74	inconsistent	shy-inconsistent	354.9	583.4	677.56	645.35	1345.86	687.39	-144.78	-144.78	-144.78	298.25	144.78	1076.53	1221.31	153.47	153.47	443.03
2	2	12	5	mbb00p0	D_16	f00p00b	0.1996	0.4796	non-preferred	0.0407	333.01	bold	246.42	inconsistent	bold-inconsistent	558.3	584.2	950.67	784.74	617.66	538.32	164.32	164.32	164.32	221.65	164.32	221.65	385.97	385.97	385.97	385.97
2	2	12	5	mbb00p0	D_16	f000p0b	0.1996	0.5204	preferred	0.0407	168.69	shy	24.77	consistent	shy-consistent	558.3	584.2	950.67	784.74	781.98	759.97	164.32	164.32	164.32	221.65	164.32	221.65	385.97	385.97	385.97	385.97
2	2	12	6	m00gg0b	D_17	f0p0b00	0.2413	0.4754	non-preferred	0.0492	297.26	bold	5.5	consistent	bold-consistent	572.8	569.3	1335.9	1526.27	1038.64	1520.77	67.28	67.28	67.28	-153.92	67.28	153.92	221.2	86.64	86.64	221.2
2	2	12	6	m00gg0b	D_17	f00g0gp	0.2413	0.5246	preferred	0.0492	229.98	shy	159.42	inconsistent	shy-inconsistent	572.8	569.3	1335.9	1526.27	1105.92	1366.85	67.28	67.28	67.28	-153.92	67.28	153.92	221.2	86.64	86.64	221.2
2	2	13	1	mg000bb	D_18	fg0b000	0.5643	0.5167	preferred	0.0334	1305.56	bold	459.26	inconsistent	bold-inconsistent	241.5	588.3	670.57	858.17	635	398.91	-908.88	497.06	-361.11	198.65	908.88	198.65	1107.53	710.23	695.71	559.76
2	2	13	1	mg000bb	D_18	f000g0p	0.5643	0.4833	non-preferred	0.0334	396.68	shy	260.61	consistent	shy-consistent	241.5	588.3	670.57	858.17	273.89	597.56	-908.88	497.06	-361.11	198.65	908.88	198.65	1107.53	710.23	695.71	559.76
2	2	13	2	m0b00gg	D_19	f00g0b0	0.3382	0.3497	non-preferred	0.3007	111.03	bold	6.82	consistent	bold-consistent	626.7	552.2	665.99	78.57	554.96	71.75	28.87	28.87	28.87	-37.8	28.87	37.8	66.67	8.93	8.93	66.67
2	2	13	2	m0b00gg	D_19	f000pg0	0.3382	0.6503	preferred	0.3007	82.16	shy	44.62	inconsistent	shy-inconsistent	626.7	552.2	665.99	78.57	583.83	33.95	28.87	28.87	28.87	-37.8	28.87	37.8	66.67	8.93	8.93	66.67
2	2	13	3	mggb000	D_20	f0g0b00	0.2794	0.5514	preferred	0.1028	1244.3	bold	614.65	inconsistent	bold-inconsistent	471.3	438	540.1	137.66	704.2	476.99	-700.66	-425.34	-563	-255.52	845.4	255.52	1100.92	956.18	680.86	818.52
2	2	13	3	mggb000	D_20	f0p000g	0.2794	0.4486	non-preferred	0.1028	398.9	shy	359.13	consistent	shy-consistent	471.3	438	540.1	137.66	141.2	221.47	-700.66	-425.34	-563	-255.52	845.4	255.52	1100.92	956.18	680.86	818.52
2	2	13	4	m0g00bg	D_21	fb00g00	0.3978	0.5212	preferred	0.0424	1462.19	bold	38.67	inconsistent	bold-inconsistent	133.8	599.4	387.56	507.49	1074.64	468.82	-168.01	-168.01	-168.01	13.81	168.01	13.81	181.82	154.2	154.2	181.82
2	2	13	4	m0g00bg	D_21	f0pb000	0.3978	0.4788	non-preferred	0.0424	1294.18	shy	24.86	consistent	shy-consistent	133.8	599.4	387.56	507.49	906.63	482.63	-168.01	-168.01	-168.01	13.81	168.01	13.81	181.82	154.2	154.2	181.82
2	2	13	5	m0g0g0b	D_22	fb0000b	0.5651	0.5812	preferred	0.1623	538.84	bold	352.16	inconsistent	bold-inconsistent	116.7	299.7	554.42	875.38	15.58	523.22	-403.44	403.44	403.44	330.96	403.44	330.96	734.4	72.48	734.4	734.4
2	2	13	5	m0g0g0b	D_22	f0bg000	0.5651	0.4188	non-preferred	0.1623	135.4	shy	21.2	consistent	shy-consistent	116.7	299.7	554.42	875.38	419.02	854.18	-403.44	403.44	403.44	330.96	403.44	330.96	734.4	72.48	734.4	734.4
